# Supplementary material for: The emergence of human primordial germ cell–like cells in stem cell–derived gastruloids
Source: Sci Adv. 2025 Mar 26;11(13):eado1350. doi: 10.1126/sciadv.ado1350 (PMC11939039; doi:10.1126/sciadv.ado1350)
Supplement: Supplementary file 2 — Movie S1 [file sciadv.ado1350_movie_s1.zip]

Archive with 1 entries (1 files):
- ado1350_movie_s1.mov
